# Supplementary material for: Model of genetic and environmental factors associated with type 2 diabetes mellitus in a Chinese Han population
Source: BMC Public Health. 2020 Jun 29;20:1024. doi: 10.1186/s12889-020-09130-5 (PMC7325035; doi:10.1186/s12889-020-09130-5)
Supplement: Supplementary file 1 — Additional file 1. The following are available online at www.mdpi.com/xxx/s1, Table S1. The information of 107 SNPs. Table S2. Elastic net regularisation feature selection for gene-score and lifestyles. [file 12889_2020_9130_MOESM1_ESM.zip]

Archive with 2 entries (2 files):
- Table S1R3.xls
- TableS2R3.doc
