# Supplementary material for: Model of genetic and environmental factors associated with type 2 diabetes mellitus in a Chinese Han population
Source: BMC Public Health. 2020 Jun 29;20:1024. doi: 10.1186/s12889-020-09130-5 (PMC7325035; doi:10.1186/s12889-020-09130-5)
Supplement: Supplementary file 1 — Additional file 1. The following are available online at www.mdpi.com/xxx/s1, Table S1. The information of 107 SNPs. Table S2. Elastic net regularisation feature selection for gene-score and lifestyles. [file 12889_2020_9130_MOESM1_ESM.zip › Table S1R3.xls]

## Sheet: Sheet1
SNP	Gene	Chromosome	Location	Minor gene	MAF
rs629301	CELSR2	1	109818306	A	G=0.2390
rs10889353	DOCK7	1	63118196	A	C=0.3311
rs4846914	GALNT2	1	230295691	G	A=0.3339
rs111563724	PCSK9	1	55527062	T	NA
rs11583680	PCSK9	1	55505668	C	T=0.0913
rs17111503	PCSK9	1	55503448	A	G=0.2969
rs2479409	PCSK9	1	55504650	A	G=0.3986
rs2483205	PCSK9	1	55518316	C	T=0.3942
rs662145	PCSK9	1	55529828	C	C=0.2758
rs12130333	ANGPTL3	1	63191777	C	T=0.1256
rs4299376	ABCG8	2	44072576	T	G=0.1705
rs10187348	ADCY3	2	25078415	G	C=0.3347
rs1127568	ADCY3	2	25046090	G	T=0.3087
rs11689546	ADCY3	2	25130451	A	A=0.4651
rs1344840	ADCY3	2	25070645	C	A=0.1360
rs2241759	ADCY3	2	25064193	A	G=0.4894
rs2278485	ADCY3	2	25057263	G	A=0.4121
rs4077678	ADCY3	2	25122840	G	C=0.4509
rs4665273	ADCY3	2	25046355	C	T=0.4273
rs6751537	ADCY3	2	25062320	A	G=0.3690
rs7593130	ADCY3	2	25138987	T	C=0.3516
rs7604576	ADCY3	2	25047408	A	A=0.4784
rs7608976	ADCY3	2	25075281	A	G=0.4453
rs693	APOB	2	21232195	C	A=0.2510
rs1260326	GCKR	2	27730940	C	T=0.2933
rs515135	APOB	2	21286057	G	T=0.2494
rs1229984	ADH1B	4	100239319	G	T=0.1585
rs12654264	HMGCR	5	74648603	T	T=0.4357
rs11759908	TFEB	6	41702979	C	T=0.2778
rs6939861	TFEB	6	41703041	G	A=0.2606
rs3812316	MLXIPL	7	73020337	C	G=0.0683
rs7493	PON2	7	95034775	C	C=0.2833
rs17145738	TBL2	7	72982874	C	T=0.0821
rs17321515	近TRIB1	8	126486409	A	G=0.4798
rs2954029	近TRIB1	8	126490972	A	T=0.4050
rs328	LPL	8	19819724	C	G=0.0925
rs10820743	ABCA1	9	107671659	T	C=0.3135
rs11789818	ABCA1	9	107547230	C	T=0.2714
rs2000069	ABCA1	9	107635869	T	C=0.4313
rs2065412	ABCA1	9	107598740	T	C=0.1859
rs2254884	ABCA1	9	107581749	A	C=0.2833
rs2297406	ABCA1	9	107551538	C	T=0.2236
rs2472377	ABCA1	9	107687104	A	C=0.4826
rs2472386	ABCA1	9	107601541	T	G=0.4285
rs2472433	ABCA1	9	107623326	A	T=0.4397
rs2472510	ABCA1	9	107683122	A	G=0.2588
rs2482433	ABCA1	9	107546901	A	G=0.1340
rs2515614	ABCA1	9	107684318	T	C=0.3079
rs2515616	ABCA1	9	107681995	C	A=0.1845
rs2515617	ABCA1	9	107680915	C	A=0.4385
rs2575876	ABCA1	9	107665739	G	A=0.2632
rs2740479	ABCA1	9	107563437	C	A=0.3964
rs2740484	ABCA1	9	107551180	G	T=0.1721
rs2740486	ABCA1	9	107666513	C	T=0.4004
rs4149264	ABCA1	9	107677211	C	C=0.1613
rs4149336	ABCA1	9	107550639	T	G=0.3061
rs4149339	ABCA1	9	107545156	T	A=0.4411
rs4743763	ABCA1	9	107593182	T	A=0.4525
rs4743764	ABCA1	9	107629104	C	T=0.4623
rs6479282	ABCA1	9	107601512	T	C=0.4060
rs4149269	ABCA1	9	107647121	C	G=0.4499
rs10431036	BCO2	11	112047061	G	A=0.1478
rs11214109	BCO2	11	112044226	C	T=0.1560
rs12420476	BCO2	11	112044398	A	C=0.0755
rs13328843	BCO2	11	112044687	G	C=0.4712
rs174547	FADS1	11	61570783	C	C=0.2979
rs1148058	KCNJ1	11	128712781	G	A=0.1779
rs2846679	KCNJ1	11	128729544	G	A=0.1148
rs675388	KCNJ1	11	128708009	T	A=0.1573
rs675759	KCNJ1	11	128707975	C	C=0.1643
rs964184	ZPR1	11	116648917	C	G=0.2222
rs671	ALDH2	12	112241766	G	A=0.0357
rs2228576	SCNN1A	12	6457062	G	T=0.2602
rs3782724	SCNN1A	12	6466081	G	G=0.2522
rs2650000	近HNF1A	12	121388962	G	A=0.3087
rs17845226	ANXA2	15	60653205	C	A=0.0485
rs1800588	LIPC	15	58723675	C	T=0.3864
rs12438818	SLC12A1	15	48596166	T	A=0.1793
rs8025278	SLC12A1	15	48595192	T	G=0.2648
rs11641677	BCMO1	16	81271729	A	G=0.4056
rs11646692	BCMO1	16	81271906	C	G=0.3578
rs12934922	BCMO1	16	81301694	A	T=0.2272
rs6564851	BCMO1	16	81264597	T	T=0.4762
rs7501331	BCMO1	16	81314496	C	T=0.1522
rs3764261	CETP	16	56993324	G	A=0.2895
rs16942887	PSKH1	16	67928042	G	A=0.1522
rs7205273	SCNN1B	16	23324849	C	T=0.2320
rs7200183	SCNN1G	16	23206608	C	C=0.3988
rs11643718	SLC12A3	16	56933519	G	A=0.0799
rs3812963	SLC12A3	16	56948991	G	T=0.1448
rs4784733	SLC12A3	16	56899006	C	C=0.2837
rs5805	SLC12A3	16	56947522	C	A=0.4087
rs4939883	近LIPG	18	47167214	T	T=0.2498
rs7241918	近LIPG	18	47160953	T	G=0.1004
rs4420638	APOC1	19	45422946	G	G=0.1510
rs5167	APOC2	19	45448465	G	G=0.4393
rs16996148	CILP2	19	19658472	G	T=0.1156
rs1003723	LDLR	19	11224181	C	T=0.2768
rs2738466	LDLR	19	11242765	G	G=0.2344
rs5929	LDLR	19	11226800	C	T=0.1218
rs6413504	LDLR	19	11241915	A	G=0.3510
rs10401969	SUGP1	19	19407718	T	C=0.1176
rs1800961	HNF4A	20	43042364	C	T=0.0240
MAF:Minimum allele frequency
